# Supplementary material for: Coverage and Characterization of Food Delivery Services Through a Mobile Application in Small and Medium-Sized Cities in Brazil
Source: Int J Environ Res Public Health. 2025 Feb 16;22(2):293. doi: 10.3390/ijerph22020293 (PMC11855524; doi:10.3390/ijerph22020293)
Supplement: Supplementary file 1 [file ijerph-22-00293-s001.zip]

Archive with 1 entries (1 files):
- ijerph-3442887-supplementary.pdf
